# Supplementary material for: TAO-DFT-Based Ab Initio Molecular Dynamics
Source: Front Chem. 2020 Nov 5;8:589432. doi: 10.3389/fchem.2020.589432 (PMC7674663; doi:10.3389/fchem.2020.589432)
Supplement: Supplementary file 2 [file Data_Sheet_1.ZIP]

Archive with 27 entries (24 files):
- figures_files/
- figures_files/IR_n7.eps
- __MACOSX/
- __MACOSX/figures_files/
- __MACOSX/figures_files/._IR_n7.eps
- figures_files/IR_n6.eps
- __MACOSX/figures_files/._IR_n6.eps
- figures_files/IR_n4.eps
- __MACOSX/figures_files/._IR_n4.eps
- figures_files/IR_n5.eps
- __MACOSX/figures_files/._IR_n5.eps
- figures_files/IR_n2.eps
- __MACOSX/figures_files/._IR_n2.eps
- figures_files/IR_n3.eps
- __MACOSX/figures_files/._IR_n3.eps
- figures_files/Structure.eps
- __MACOSX/figures_files/._Structure.eps
- figures_files/acene-8-active_orbitals.eps
- __MACOSX/figures_files/._acene-8-active_orbitals.eps
- figures_files/acene-8-SVN.eps
- __MACOSX/figures_files/._acene-8-SVN.eps
- figures_files/ON.eps
- __MACOSX/figures_files/._ON.eps
- figures_files/IR_n8.eps
- __MACOSX/figures_files/._IR_n8.eps
- figures_files/SVN.eps
- __MACOSX/figures_files/._SVN.eps
